# Supplementary material for: Electronics-free soft robotic minitablet for on-demand gastric molecular sensing and diagnostics in vivo
Source: Sci Adv. 2026 May 8;12(19):eaea3309. doi: 10.1126/sciadv.aea3309 (PMC13155308; doi:10.1126/sciadv.aea3309)
Supplement: Supplementary file 2 — Movies S1 to S11 [file sciadv.aea3309_movies_s1_to_s11.zip]

Archive with 11 entries (11 files):
- aea3309_movie_s1.mp4
- aea3309_movie_s2.mp4
- aea3309_movie_s3.mp4
- aea3309_movie_s4.mp4
- aea3309_movie_s5.mp4
- aea3309_movie_s6.mp4
- aea3309_movie_s7.mp4
- aea3309_movie_s8.mp4
- aea3309_movie_s9.mp4
- aea3309_movie_s10.mp4
- aea3309_movie_s11.mp4
